# Supplementary material for: Delayed diagnosis and clinical course of alpha-mannosidosis: A retrospective study of 25 patients with varying severity
Source: Genet Med Open. 2025 Oct 13;3:103465. doi: 10.1016/j.gimo.2025.103465 (PMC12666804; doi:10.1016/j.gimo.2025.103465)
Supplement: Supplemental Tables [file mmc2.xlsx]

## Sheet: Information
List of Supplemental Tables											Abbreviations
Supplemental Table 1. Demographic and medical history by patient							Please note that some tables will have footnotes at the end of the table.				ADA	Antidrug antibodies
Supplemental Table 2: Clinical manifestations in siblings											HSCT	Hematopoietic stem cell transplantation
Supplemental Table 3: Categorization of verbatim terms											LP	likely pathogenic
Supplemental Table 4: Diagnostic pathway											N/A	Not applicable
Supplemental Table 5: MAN2B1 variants											P	Pathogenic
Supplemental Table 6: Genetic variant type											QoL	Quality of life
Supplemental Table 7: Treatment											VA	Velmanase alfa
											VUS	Variant of uncertain significance
References
1. Richards S, Aziz N, Bale S, et al. Standards and guidelines for the interpretation of sequence variants: a joint consensus recommendation of the American College of Medical Genetics and Genomics and the Association for Molecular Pathology. Genet Med. 2015;17(5):405-424.
2. Borgwardt L, Stensland HM, Olsen KJ, et al. Alpha-mannosidosis: correlation between phenotype, genotype and mutant MAN2B1 subcellular localisation. Orphanet J Rare Dis. 2015;10:70.
3. National Center for Biotechnology Information. ClinVar; [VCV000001687.74], https://www.ncbi.nlm.nih.gov/clinvar/variation/VCV000001687.74 (accessed July 18, 2025).
4. National Center for Biotechnology Information. ClinVar; [VCV000370174.14], https://www.ncbi.nlm.nih.gov/clinvar/variation/VCV000370174.14 (accessed July 18, 2025).
5. National Center for Biotechnology Information. ClinVar; [VCV000208280.11], https://www.ncbi.nlm.nih.gov/clinvar/variation/VCV000208280.11 (accessed July 18, 2025).
6. National Center for Biotechnology Information. ClinVar; [VCV000892434.6], https://www.ncbi.nlm.nih.gov/clinvar/variation/VCV000892434.6 (accessed July 18, 2025).
7. Varsome. Variant; [chr19-12665420-A], https://varsome.com/variant/hg38/chr19-12665419-GA-G? (accessed July 18, 2025).
8. National Center for Biotechnology Information. ClinVar; [VCV001066687.6], https://www.ncbi.nlm.nih.gov/clinvar/variation/VCV001066687.6 (accessed July 18, 2025).
9. National Center for Biotechnology Information. ClinVar; [VCV000001684.10], https://www.ncbi.nlm.nih.gov/clinvar/variation/VCV000001684.10 (accessed July 18, 2025).
10. Varsome. Variant; [chr19-12648368-C-T], https://varsome.com/variant/hg38/chr19-12648368-C-T? (accessed July 18, 2025).
11. Varsome. Variant; [chr19-12663394-GCG-CCA], https://varsome.com/variant/hg38/chr19-12663394-GCG-CCA (accessed July 18, 2025).
12. Varsome. Variant; [chr19-12657514-C-G], https://varsome.com/variant/hg38/chr19-12657514-C-G? (accessed July 18, 2025)
13. National Center for Biotechnology Information. ClinVar; [VCV000021207.40], https://www.ncbi.nlm.nih.gov/clinvar/variation/VCV000021207.40 (accessed July 18, 2025).
14. National Center for Biotechnology Information. ClinVar; [VCV000848454.22], https://www.ncbi.nlm.nih.gov/clinvar/variation/VCV000848454.22 (accessed July 18, 2025).
15. National Center for Biotechnology Information. ClinVar; [VCV000021210.26], https://www.ncbi.nlm.nih.gov/clinvar/variation/VCV000021210.26 (accessed July 18, 2025).
16. Varsome. Variant; [chr19-12649170-C], https://varsome.com/variant/hg38/chr19-12649169-GC-G? (accessed July 18, 2025).
17. Varsome. Variant; [chr19-12647640-C], https://varsome.com/variant/hg38/chr19-12647639-GC-G? (accessed July 18, 2025).
18. Varsome. Variant; [chr19-12647674-G-], https://varsome.com/variant/hg38/chr19-12647673-AG-A? (accessed July 18, 2025).
19. Varsome. Variant; [chr19-12647603-G], https://varsome.com/variant/hg38/NM_000528.4%3Ac.2665-5del? (accessed July 18, 2025).
20. Varsome. Variant; [chr19-12647636-G], https://varsome.com/variant/hg38/chr19-12647635-CG-C? (accessed July 18, 2025).
21. Hennermann JB, Raebel EM, Dona F, et al. Mortality in patients with alpha-mannosidosis: a review of patients' data and the literature. Orphanet J Rare Dis. 2022;17(1):287.
22. National Center for Biotechnology Information. ClinVar; [VCV002910452.2], https://www.ncbi.nlm.nih.gov/clinvar/variation/VCV002910452.2 (accessed July 18, 2025).
23. National Center for Biotechnology Information. ClinVar; [VCV000208283.10], https://www.ncbi.nlm.nih.gov/clinvar/variation/VCV000208283.10 (accessed July 18, 2025).

## Sheet: Supp Table S1
Supplemental Table 1. Demographic and medical history by patient
	Sex	Age at disease onset (years)	Age at diagnosis (years)	Consanguinity	Affected family members	Level of education	Employment	Deceased
Patienta
ATT01	F	7	21	Yes	1 affected siblingγ	College	No (seeking employment)	No
ATT02	F	2	23	No	No	Special needs school	Sheltered workshop	No
ATT03	M	0.2	23	Yes	1 affected sibling	Special needs school	No	No
ATT04	F	1	26	No	No	Special needs school	Sheltered workshop	No
ATT05	M	2	27	Yes	1 affected siblingβ	Cannot read or write	Unskilled worker	No
ATT06	F	17	27	No	No	Secondary school	No	Yes (age 35 years)
ATT07	F	3	31	No	No	Special needs school	No	No
ATT08	M	2	32	Yes	1 affected siblingβ	Cannot read or write	No	No
ATT09	M	24	34	No	None	Secondary school	Apprenticeship	Yes (age 35 years)
ATT10	F	Childhoodb	36	No	1 affected sibling	Secondary school	Unskilled worker	Yes (age 50 years)
ATT11	F	1	43	No	1 affected siblingα	Vocational training	Unskilled worker	No
ATT12	M	1	47	No	1 affected siblingα	Vocational training	No	No
ATT13	F	20	49	No	2 affected siblings	Secondary school	Retired	No
							(was retail salesperson)
ATT14	M	3	49	No	No	Special needs school	Unskilled worker	No
NA01	M	2	16	No	N/A	Special needs school	No	No
NA02	M	0.5	16	Yes	No	Elementary school	No	No
NA03	F	0.2	17	No	N/A	Secondary school	No	No
NA04	F	0	18	Yes	2 affected siblingsε	Special needs school	No	No
NA05	F	0	18	Yes	2 affected siblingsε	Special needs school	No	No
NA06	M	0.5	18	No	None	Secondary school	No	No
NA07	F	3	19	Yes	1 affected siblingγ	Special needs school	No	No
NA08	F	1	20	Yes	No	Cannot read or write	No	No
NA09	F	1	24	No	1 affected sibling	None	No	Yes (age 29 years)
NA10	F	0	29	No	1 affected siblingδ	Elementary school/special needs schoolc	No	No
NA11	M	2	32	No	1 affected siblingδ	Elementary school	No	No
Greek symbols (α, β, γ, δ, ε) indicate a set of siblings.
aPatients coded with ATT or NA refer to those belonging to the “Mild” and “Moderate–Severe” group, respectively.
bNo exact data were available.
cCounted as “special needs school” in summary statistics.

## Sheet: Supp Table S2
Supplemental Table 2: Clinical manifestations in siblings
Pair	Patient code	Age at onset (years)	Age at diagnosis (years)	Relation	First signs	Manifestations at onset	Manifestations at diagnosis
1	ATT11	1	43	Brother/	Craniosynostosis	Scaphocephalic craniosynostosis and sensorineural hearing loss by 1 year	Craniosynostosis, osteoarthritis requiring bilateral hip replacement, intellectual disability, and hearing loss
				Sister	Hearing impairment
	ATT12	1	47		Sensorineural hearing impairment	Developed sensorineural deafness <1 year with craniosynostosis evident by 4 years.	Ataxia, early onset osteoarthritis with joint replacement, marked learning difficulties (plus deafness and craniosynostosis)
2	ATT05	2	27	Brothers	Language regression	Psychomotor delay, gait ataxia, learning difficulties, hearing loss	Intellectual disability, gait ataxia
	ATT08	2	32		Language regression	Psychomotor delay, gait ataxia, learning difficulties, hearing loss	Intellectual disability, gait ataxia
3	NA04	0	18	Twin sisters	Airway infections (mother), developmental delay, in particular speech delay at 2 1/2 years (physician)	Recurrent infections in the first month of life, recurrent otitis, psychomotor developmental delay at 2 1/2 yrs, hearing loss at the age of 3 1/2 yrs	Mental retardation, hearing aids, fatigue, less infections since adolescents but frequent infection, then very severe over weeks
	NA05	0	18		Airway infections (mother), developmental delay, in particular speech delay at 2 1/2 years (physician)	Recurrent infections in the first month of life, psychomotor developmental delay at 2 1/2 yrs, hearing loss at the age of 3 1/2 yrs, she was the stronger child	Mental retardation, hearing aids, fatigue, less infections since adolescents but f infection, then very severe over weeks
4	NA10	0	29	Brother/	Delayed motor development (delay to sit)	Hearing impairment at birth	Intellectual disability, hearing impairment, hepatosplenomegaly, ataxic gait
				Sister
	NA11	2	32		Macrocrania, coarse facies	Speech delay	Intellectual disability, psychosis, speech impairment, gait impairment, hepatosplenomegaly
							Atypical infection (ganglionar tuberculosis)
5	ATT01	7	21	Sisters	Clumsiness, recurrent falls, hearing impairment	Mild learning difficulties, mild scoliosis, hearing problem, clumsiness, falls	Currently balance problem and slow and slurred speech
	NA07	3	19		Mild learning difficulties, clumsiness, not following mother's instructions	Mild/moderate learning difficulties, not following instructions from her parents/at school, balance problem, ataxia	Mild/moderate learning difficulties, not following instructions from her parents/at school, balance problem, ataxia

## Sheet: Supp Table S3
Supplemental Table 3: Categorization of verbatim terms
Category	Verbatim termsa
Hearing impairment	· Deafness
	· Sensorineural deafness
	· Sensorineural hearing loss
	· Hearing loss
	· Hearing impairment
Learning and communication disability	· Learning difficulties
	· Intellectual disability
	· Speech development
	· Speech delay
	· Slow and slurred speech
	· Mental deficits
	· Language regression
	· Speech regression
	· Mental retardation
	· Developmental delay (mental)
	· [global] Developmental delay (gross motor skills/physical)
	· Short-term memory impaired
	· Concentration difficulty
	· Cognitive impairment
	· Cognitive deficiency
	· Cognitive delay
Motor impairment	· Ataxia/gait ataxia
	· Retardation in motor development
	· Dysarthria
	· Coordination difficulties
	· Dystonia
	· Hypotonia
	· Psychomotor delay
	· Psychomotor developmental delay
	· Loss of ability to mobilize independently
	· Mobility issues
	· Clumsiness
	· Balance problems
	· Falls
	· Weakness in limbs
Infections	· Otitis media
	· Frequent skin infections manifesting folliculitis of scalp/upper arms/face
	· Immune deficiency
	· Recurrent infections
	· Recurrent otorhinolaryngology infections
	· Ganglionar tuberculosis
Eye disorders	· Congenital cataract
	· Myopia
	· Astigmatism
	· Proptosis
	· Crossed eyed
Skeletal disorders (including joint issues)	· Spondylolisthesis
	· Genu valgum
	· Scoliosis
	· Arthrosis hips
	· Kyphoscoliosis
	· Skeletal abnormalities/problems
	· Shortened limb
	· Osteoarthritis
	· Coxarthrosis
	· Charcot joints of ankle
	· Pain in left hip/hip pain
	· Avascular necrosis of hip
	· Limited range of joint movement
	· Hip dysplasia
	· Dislocated hip
Signs of dysmorphism	· Craniosynostosis
	· Scaphocephalic craniosynostosis
	· Fascial dysmorphism
	· Coarse facial features
	· Saddle nose deformity
	· Antimongoloid slant
	· Frontal bossing
	· Short neck
	· Fascial features
	· Epicanthus
	· Malocclusion
	· Prognathism
	· Macrosomia
	· Macrocephaly
Psychiatric impairment	· Psychosis
	· Hallucinations
	· Psychiatric symptoms
	· Psychiatric manifestations
Hernias	· Inguinal hernia
	· Peri-umbilical hernia
	· Hernia
Visceromegaly	· Hepatomegaly
	· Hepatosplenomegaly
Cardiovascular	· Mitral valve regurgitation
	· Cardiomyopathy
Other	· Endurance impairment
	· Somnolence/fatigue
	· Incontinence
	· Dental material very soft (dental structure described by dentist as working in plasticine)
	· Neuropathy
aAll terms are as stated by participating physicians in collection tool.

## Sheet: Supp Table S4
Supplemental Table 4: Diagnostic pathway
	Moderate–Severe		Mild		Overall
	n = 11		n = 14		n = 25
	n	%	n	%	N	%
Specialist leading to confirmed diagnosis
Geneticist	7	63.6	5	35.7	12	48
Metabolic physician	0	0	2	14.3	2	8
Neurologist	3	27.3	5	35.7	8	32
Psychiatrist	0	0	1	7.1	1	4
Neurogeneticist	0	0	1	7.1	1	4
Audiologist	1	9.1	0	0	1	4
Did the patient have other differential diagnoses?
Yes	6	54.5	2	14.3	8	32
No	5	45.5	12	85.7	17	68
Conditions excluded prior to confirmed diagnosis
Mucopolysaccharidoses	2	18.2	1	7.1	3	12
Mental retardation/Intellectual disability	2	18.2	0	0	2	8
Niemann-Pick disease	1	9.1	1	7.1	2	8
Down syndrome	1	9.1	0	0	1	4
Martin-Bell syndrome	1	9.1	0	0	1	4
Cystic fibrosis	1	9.1	0	0	1	4
Scheuermann disease	0	0	1	7.1	1	4
Confirmation method of diagnosis
Clinical observation	8	72.7	9	64.3	17	68
Biochemical enzymatic testing	8	72.7	10	71.4	18	72
Genetic diagnosis	10	90.9	14	100	24	96
Number of confirmatory methods used in diagnosis (clinical/biochemical/genetic)
3 methods	6	54.5	9	64.3	15	60
2 methods	3	27.3	1	7.1	4	16
1 method	2	18.2	4	28.6	6	24

## Sheet: Supp Table S5
Supplemental Table 5: MAN2B1 variants
Note 1: Grey boxes indicate not applicable.
Note 2: Variant classification and scoring criteria are based on ACMG/AMP guidelines.1
Patient code	Group classification per Borgwardt et al. 20152	Variant 1	Genomic coordinates (GRCh37 / GRCh38)	Variant 2	Genomic coordinates (GRCh37 / GRCh38)	Variant 3	Genomic coordinates (GRCh37 / GRCh38)	Variant 4	Genomic coordinates (GRCh37 / GRCh38)
	(if any)
		1. Variant type		1. Variant type		1. Variant type		1. Variant type
		2. Variant classification		2. Variant classification		2. Variant classification		2. Variant classification
		3. Scoring criteria		3. Scoring criteria		3. Scoring criteria		3. Scoring criteriaa
Moderate–Severe
NA01	Group 2	NM_000528.4:c.2248C>T p.(Arg750Trp)3	GRCh37: NC_000019.9:g.12760746G>A	NM_000528.4:c.2248C>T p.(Arg750Trp)3	GRCh37: NC_000019.9:g.12760746G>A
		1. Missense		1. Missense
		2. P	GRCh38: NC_000019.10:g.12649932G>A	2. P	GRCh38: NC_000019.10:g.12649932G>A
		3. PM2_Supporting, PP2_Supporting, PM5_Moderate, PP3_Supporting, PP4_Supporting, PS3_Strong		3. PM2_Supporting, PP2_Supporting, PM5_Moderate, PP3_Supporting, PP4_Supporting, PS3_Strong
NA02	N/A	NM_000528.4:c.2696C>A p.(Ser899Ter)4	GRCh37: NC_000019.9:g.12758381G>T	NM_000528.4:c.2696C>A p.(Ser899Ter)4	GRCh37: NC_000019.9:g.12758381G>T
		1. Nonsense	GRCh38: NC_000019.10:g.12647567G>T	1. Nonsense	GRCh38: NC_000019.10:g.12647567G>T
		2. P / LP		2. P / LP
		3. PM2_Supporting, PSV1_Very Strong, PM5_Moderate, PP3_Supporting, PP4_Supporting		3. PM2_Supporting, PSV1_Very Strong, PM5_Moderate, PP3_Supporting, PP4_Supporting
NA03	Group 2	NM_000528.4:c.2248C>T p.(Arg750Trp)3	GRCh37: NC_000019.9:g.12760746G>A	NM_000528.4:c.2248C>T p.(Arg750Trp)3	GRCh37: NC_000019.9:g.12760746G>A
		1. Missense		1. Missense
		2. P	GRCh38: NC_000019.10:g.12649932G>A	2. P	GRCh38: NC_000019.10:g.12649932G>A
		3. PM2_Supporting, PP2_Supporting, PM5_Moderate, PP3_Supporting, PP4_Supporting, PS3_Strong		3. PM2_Supporting, PP2_Supporting, PM5_Moderate, PP3_Supporting, PP4_Supporting, PS3_Strong
NA04	N/A	NM_000528.4:c.2867T>G p.(Leu956Arg)5	GRCh37: NC_000019.9:g.12758103A>C	NM_000528.4:c.2867T>G p.(Leu956Arg)5	GRCh37: NC_000019.9:g.12758103A>C
		1. Missense	GRCh38: NC_000019.10:g.12647289A>C	1. Missense	GRCh38: NC_000019.10:g.12647289A>C
		2. LP		2. LP
		3. PM2_Supporting, PP2_Supporting, PP3_Supporting, PP4_Supporting, PS3_Strong		3. PM2_Supporting, PP2_Supporting, PP3_Supporting, PP4_Supporting, PS3_Strong
NA05	N/A	NM_000528.4:c.2867T>G p.(Leu956Arg)5	GRCh37: NC_000019.9:g.12758103A>C	NM_000528.4:c.2867T>G p.(Leu956Arg)5	GRCh37: NC_000019.9:g.12758103A>C
		1. Missense	GRCh38: NC_000019.10:g.12647289A>C	1. Missense	GRCh38: NC_000019.10:g.12647289A>C
		2. LP		2. LP
		3. PM2_Supporting, PP2_Supporting, PP3_Supporting, PP4_Supporting, PS3_Strong		3. PM2_Supporting, PP2_Supporting, PP3_Supporting, PP4_Supporting, PS3_Strong
NA06	N/A	NM_000528.4:c.233T>C p.(Leu78Pro)6	GRCh37: NC_000019.9:g.12776546A>G	NM_000528.4:c.233T>C p.(Leu78Pro)6	GRCh37: NC_000019.9:g.12776546A>G
		1. Missense	GRCh38: NC_000019.10:g.12665732A>G	1. Missense	GRCh38: NC_000019.10:g.12665732A>G
		2. VUS		2. VUS
		3. PM2_Supporting, PP2_Supporting, PP3_Supporting		3. PM2_Supporting, PP2_Supporting, PP3_Supporting
NA07	N/A	NM_000528.4:c.368del p.(Phe123SerfsTer34)7	GRCh37: NC_000019.9:g.12776235del	NM_000528.4:c.368del p.(Phe123SerfsTer34)7	GRCh37: NC_000019.9:g.12776235del
		1. Frameshift	GRCh38: NC_000019.10:g.12665421del	1. Frameshift	GRCh38: NC_000019.10:g.12665421del
		2. P		2. P
		3. PSV1_Very Strong, PM5_Moderate		3. PSV1_Very Strong, PM5_Moderate
NA08	N/A	NM_000528.4:c.2268-2A>T p.?8	GRCh37: NC_000019.9:g.12760244T>A	NM_000528.4:c.2268-2A>T p.?8	GRCh37: NC_000019.9:g.12760244T>A
		1. Splice site	GRCh38: NC_000019.10:g.12649430T>A	1. Splice site	GRCh38: NC_000019.10:g.12649430T>A
		2. LP		2. LP
		3. PM2_Supporting, PSV1_Very Strong, PP3 Supporting		3. PM2_Supporting, PSV1_Very Strong, PP3 Supporting
NA09	Group 2	NM_000528.4:c.2248C>T p.(Arg750Trp)3	GRCh37: NC_000019.9:g.12760746G>A	NM_000528.4:c.233T>C p.(Leu78Pro)6	GRCh37: NC_000019.9:g.12776546A>G
		1. Missense		1. Missense	GRCh38: NC_000019.10:g.12665732A>G
		2. P	GRCh38: NC_000019.10:g.12649932G>A	2. VUS
		3. PM2_Supporting, PP2_Supporting, PM5_Moderate, PP3_Supporting, PP4_Supporting, PS3_Strong		3. PM2_Supporting, PP2_Supporting, PP3_Supporting
NA10	N/A	NM_000528.4:c.2696C>A p.(Ser899Ter)4	GRCh37: NC_000019.9:g.12758381G>T	NM_000528.4:c.2696C>A p.(Ser899Ter)4	GRCh37: NC_000019.9:g.12758381G>T
		1. Nonsense	GRCh38: NC_000019.10:g.12647567G>T.14 (accessed July 18, 2025).	1. Nonsense	GRCh38: NC_000019.10:g.12647567G>T
		2. P / LP		2. P / LP
		3. PM2_Supporting, PSV1_Very Strong, PM5_Moderate, PP3_Supporting, PP4_Supporting		3. PM2_Supporting, PSV1_Very Strong, PM5_Moderate, PP3_Supporting, PP4_Supporting
NA11	N/A	NM_000528.4:c.2696C>A p.(Ser899Ter)4	GRCh37: NC_000019.9:g.12758381G>T	NM_000528.4:c.2696C>A p.(Ser899Ter)4	GRCh37: NC_000019.9:g.12758381G>T
		1. Nonsense	GRCh38: NC_000019.10:g.12647567G>T	1. Nonsense	GRCh38: NC_000019.10:g.12647567G>T
		2. P / LP		2. P / LP
		3. PM2_Supporting, PSV1_Very Strong, PM5_Moderate, PP3_Supporting, PP4_Supporting		3. PM2_Supporting, PSV1_Very Strong, PM5_Moderate, PP3_Supporting, PP4_Supporting
Mild
ATT01	N/A	NM_000528.4:c.368del p.(Phe123SerfsTer34)7	GRCh37: NC_000019.9:g.12776235del	NM_000528.4:c.368del p.(Phe123SerfsTer34)7	GRCh37: NC_000019.9:g.12776235del
		1. Frameshift	GRCh38: NC_000019.10:g.12665421del	1. Frameshift	GRCh38: NC_000019.10:g.12665421del
		2. P		2. P
		3. PSV1_Very Strong, PM5_Moderate		3. PSV1_Very Strong, PM5_Moderate
ATT02	N/A	NM_000528.4:c.215A>T p.(His72Leu)9	GRCh37: NC_000019.9:g.12776564T>A	NM_000528.4:c.2471G>A p.(Gly824Glu)10	GRCh37: NC_000019.9:g.12759182C>T
		1. Missense	GRCh38: NC_000019.10:g.12665750T>A	1. Missense	GRCh38: NC_000019.10:g.12648368C>T
		2. P		2. VUS
		3. PM2_Supporting, PP2_Supporting, PM5_Moderate, PP3_Supporting, PP4_Supporting, PS3_Strong		3. PP2_Supporting, PP3_Supporting
ATT03		NM_000528.4:c.2248C>T p.(Arg750Trp)3	GRCh37: NC_000019.9:g.12760746G>A	NM_000528.4:c.830_832delCGCinsTGG p.(Pro277_Leu278delinsLeuVal)11	GRCh37: NC_000019.9:g.12774208_12774210delinsCCA
		1. Missense		1. Deletion-insertion	GRCh38: NC_000019.10:g.12663394_12663396delinsCCA
	Group 2	2. P	GRCh38: NC_000019.10:g.12649932G>A	2. VUS
		3. PM2_Supporting, PP2_Supporting, PM5_Moderate, PP3_Supporting, PP4_Supporting, PS3_Strong		3. PM5_Moderate
ATT04		NM_000528.4:c.1351G>C p.(Gly451Arg)12	GRCh37: NC_000019.9:g.12768328C>G	NM_000528.4:c.1830+1G>C	GRCh37: NC_000019.9:g.12766507C>G
		1. Missense	GRCh38: NC_000019.10:g.12657514C>G	p.?13	GRCh38: NC_000019.10:g.12655693C>G
	Group 1 or Group 2 or Group 3	2. LP		1. Splice site
		3. PM2_Supporting, PP2_Supporting, PM5_Moderate, PP3_Supporting		2. P / LP
				3. PM2_Supporting, PP2_Supporting or PSV1_Strong, PM5_Moderate, PP3_Supporting, PP4_Supporting, PS3_Strong
ATT05		NM_000528.3:c.2248C>T p.(Arg750Trp)3	GRCh37: NC_000019.9:g.12760746G>A	NM_000528.3:c.2248C>T p.(Arg750Trp)3	GRCh37: NC_000019.9:g.12760746G>A
	Group 2	1. Missense		1. Missense
		2. P	GRCh38: NC_000019.10:g.12649932G>A	2. P	GRCh38: NC_000019.10:g.12649932G>A
		3. PM2_Supporting, PP2_Supporting, PM5_Moderate, PP3_Supporting, PP4_Supporting, PS3_Strong		3. PM2_Supporting, PP2_Supporting, PM5_Moderate, PP3_Supporting, PP4_Supporting, PS3_Strong
ATT06	Group 1	NM_000528.4:c.1830+1G>C p.?13	GRCh37: NC_000019.9:g.12766507C>G	NM_000528.4:c.1830+1G>C p.?13	GRCh37: NC_000019.9:g.12766507C>G
		1. Splice site	GRCh38: NC_000019.10:g.12655693C>G	1. Splice site	GRCh38: NC_000019.10:g.12655693C>G
		2. P / LP		2. P / LP
		3. PM2_Supporting, PP2_Supporting or PSV1_Strong, PM5_Moderate, PP3_Supporting, PP4_Supporting, PS3_Strong		3. PM2_Supporting, PP2_Supporting or PSV1_Strong, PM5_Moderate, PP3_Supporting, PP4_Supporting, PS3_Strong
ATT07		NM_000528.4:c.1388_1389del p.(Arg463ProfsTer53)14	GRCh37: NC_000019.9:g.12768295_12768296del	NM_000528.4:c.2426T>C p.(Leu809Pro)15	GRCh37: NC_000019.9:g.12759960A>G
		1. Frameshift	GRCh38: NC_000019.10:g.12657481_12657482del	1. Missense	GRCh38: NC_000019.10:g.12649146A>G
	Group 2	2. P		2. LP
		3. PM2_Supporting, PSV1_Very Strong, PP3_Supporting, PP4_Supporting, PS3_Strong		3. PM2_Supporting, PP2_Supporting, PP3_Supporting, PP4_Supporting, PS3_Strong
ATT08		NM_000528.3:c.2248C>T p.(Arg750Trp)3	GRCh37: NC_000019.9:g.12760746G>A	NM_000528.3:c.2248C>T p.(Arg750Trp)3	GRCh37: NC_000019.9:g.12760746G>A
		1. Missense		1. Missense
	Group 2	2. P	GRCh38: NC_000019.10:g.12649932G>A	2. P	GRCh38: NC_000019.10:g.12649932G>A
		3. PM2_Supporting, PP2_Supporting, PM5_Moderate, PP3_Supporting, PP4_Supporting, PS3_Strong		3. PM2_Supporting, PP2_Supporting, PM5_Moderate, PP3_Supporting, PP4_Supporting, PS3_Strong
ATT09	N/A	NM_000528.4:c.2402del p.(Gly801AlafsTer4)16	GRCh37:NC_000019.9:g.12759989del	NM_000528.4:c.2665-42del p.?17	GRCh37: NC_000019.9:g.12758455del	NM_000528.4:c.2665-5del p.?19	GRCh37: NC_000019.9:g.12758419del	NM_000528.4:c.2665-5del p.?19	GRCh37: NC_000019.9:g.12758419del
		1. Frameshift	GRCh38: NC_000019.10:g.12649175del	1. Deletion	GRCh38: NC_000019.10:g.12647641del	1. Deletion	GRCh38: NC_000019.10:g.12647605del	1. Deletion	GRCh38: NC_000019.10:g.12647605del
		2. P		2. VUS		2. VUS		2. VUS
		3. PM2_Supporting, PSV1_Very Strong, PM5_Moderate, PP3_Supporting		3. PM2_Supporting, PM5_Moderate		3. PP2_Supporting, PM5_Moderate		3. PP2_Supporting, PM5_Moderate
				NM_000528.4:c.2665-76del p.?18	GrCh37: NC_000019.9:g.12758489del	NM_000528.4:c.2665-38del p.?20	GRCh37: NC_000019.9:g.12758453del	NM_000528.4:c.2665-38del p.?20	GRCh37: NC_000019.9:g.12758453del
				1. Deletion	GRCh38: NC_000019.10:g.12647675del	1. Deletion	GRCh38: NC_000019.10:g.12647639del	1. Deletion	GRCh38: NC_000019.10:g.12647639del
				2. VUS		2. VUS		2. VUS
				3. PP2_Supporting, PM5_Moderate		3. PM2 Supporting, PP2_Supporting		3. PM2 Supporting, PP2_Supporting
				Note: Original nomenclature reported was c.2665-42_2665-77del36. Database entry was not found for position 77, only 76. Database entry was not found based on format provided, only as separate deletions (per above).		Note: Original nomenclature reported was c.2665-5_2665-39del35. Database entry was not found for position 39, only 38. Database entry was not found based on format provided, only as separate deletions (per above).		Note: Original nomenclature reported was c.2665-5_2665-39del35. Database entry was not found for position 39, only 38. Database entry was not found based on format provided, only as separate deletions (per above).
ATT10a	N/A	NM_000528.4:c.2175_2177delinsN[11]	GRCh37: NC_000019.9:g.12760817_12760819delinsNNNNNNNNNNN	NM_000528.4:c.2175_2177delinsN[11]	GRCh37: NC_000019.9:g.12760817_12760819delinsNNNNNNNNNNN
		p.?21	GRCh38: NC_000019.10:g.12650003_12650005delinsNNNNNNNNNNN	p.?21	GRCh38: NC_000019.10:g.12650003_12650005delinsNNNNNNNNNNN
		1. Deletion-insertion		1. Deletion-insertion
		2. VUS		2. VUS
		3. PM5_Moderate		3. PM5_Moderate
ATT11	Group 1 or Group 2	NM_000528.4:c.2696C>A p.(Ser899Ter)4	GRCh37: NC_000019.9:g.12758381G>T	NM_000528.4:c.1830+1G>C p.?13	GRCh37: NC_000019.9:g.12766507C>G
		1. Nonsense	GRCh38: NC_000019.10:g.12647567G>T	1. Splice site	GRCh38: NC_000019.10:g.12655693C>G
		2. P / LP		2. P / LP
		3. PM2_Supporting, PSV1_Very Strong, PM5_Moderate, PP3_Supporting, PP4_Supporting		3. PM2_Supporting, PP2_Supporting or PSV1_Strong, PM5_Moderate, PP3_Supporting, PP4_Supporting, PS3_Strong
ATT12	Group 1 or Group 2	NM_000528.4:c.2696C>A p.(Ser899Ter)4	GRCh37: NC_000019.9:g.12758381G>T	NM_000528.4:c.1830+1G>C p.?13	GRCh37: NC_000019.9:g.12766507C>G
		1. Nonsense	GRCh38: NC_000019.10:g.12647567G>T	1. Splice site	GRCh38: NC_000019.10:g.12655693C>G
		2. P / LP		2. P / LP
		3. PM2_Supporting, PSV1_Very Strong, PM5_Moderate, PP3_Supporting, PP4_Supporting		3. PM2_Supporting, PP2_Supporting or PSV1_Strong, PM5_Moderate, PP3_Supporting, PP4_Supporting, PS3_Strong
ATT13	N/A	NM_000528.4:c.263-2A>C p.?22	GRCh37: NC_000019.9:g.12776341T>G	NM_000528.4:c.1204G>A p.(Glu402Lys)23	GRCh37: NC_000019.9:g.12769064C>T
		1. Splice site	GRCh38: NC_000019.10:g.12665527T>G	1. Missense	GRCh38: NC_000019.10:g.12658250C>T
		2. LP / VUS		2. LP
		3. PM2_Supporting, PP2_Supporting, PM5_Moderate, PP3_Supporting		3. PM2_Supporting, PP2_Supporting, PM5_Moderate, PP3_Supporting, PP4_Supporting
ATT14	Group 2	NM_000528.4:c.1830+1G>C p.?13	GRCh37: NC_000019.9:g.12766507C>G	NM_000528.4:c.2248C>T p.(Arg750Trp)3	GRCh37: NC_000019.9:g.12760746G>A
		1. Splice site	GRCh38: NC_000019.10:g.12655693C>G	1. Missense
		2. P / LP		2. P	GRCh38: NC_000019.10:g.12649932G>A
		3. PM2_Supporting, PP2_Supporting or PSV1_Strong, PM5_Moderate, PP3_Supporting, PP4_Supporting, PS3_Strong		3. PM2_Supporting, PP2_Supporting, PM5_Moderate, PP3_Supporting, PP4_Supporting, PS3_Strong
aThe patient’s variant was not found in ClinVar, gnomAD, or Varsome databases but was previously reported in Hennermann et al 2022.21
LP, likely pathogenic; N/A, not applicable; P, pathogenic; VUS, variant of uncertain significance.

## Sheet: Supp Table S6
Supplemental Table 6: Genetic variant type
Note 1: A patient may have had more than 1 unique variant of differing type and therefore can be counted more than once.
Note 2: 2 sibling pairs had missense variants (NA04 and NA05; ATT05 and ATT08); 2 sibling pairs had nonsense variants (NA10 and NA11; ATT11 and ATT12); 1 sibling pair had frameshift variant (NA07 and ATT01); 1 sibling pair had splice variant (ATT11 and ATT12).
	Moderate–Severe		Mild
	n = 11		n = 14
Number of patients with variant type	n	%	n	%
Missense	6	54.5	8	57.1
Nonsense	3	27.3	2	14.3
Insertion/Deletion	0	0	5	35.7
Frameshift	1	9.1	3	21.4
Splice	1	9.1	6	42.9

## Sheet: Supp Table S7
Supplement Table 7: Treatment
	Moderate–Severe		Mild		Overall
	n = 11		n = 14		N = 25
	n	%	n	%	n	%
Initial treatment
VA	5	45.5	4	28.6	9	36
HSCT	0	0	0	0	0	0
Other	2	18.2	1	7.1	3	12
None or N/A	4	36.4	9	64.3	13	52
Current treatment
VA	4	36.4	4	28.6	8	32
Othera	2	18.2	1	7.1	3	12
None or N/A	5	45.5	9	64.3	14	56
ADA test
On VA and negative for ADAs	1	9.1	2	14.3	3	12
On VA and positive for ADAs	0	0	0	0	0	0
On VA but no test or not tested	4	36.4	2	14.3	6	24
Treatmentb and disease progression
Received VA and is improved/stable	5	45.5	4	28.6	9	36
Non-VA treatment with reduced QoL	0	0	1	7.1	1	4
No VA/treatment and is stable	3	27.3	2	14.3	5	20
No VA/treatment and no progression or N/A	3	27.3	7	50	10	40
Medications
Pain medication
Yes	1	9.1	7	50	8	32
No	10	90.9	7	50	17	68
Prophylactic antibiotics
Yes	0	0	3	21.4	3	12
No	11	100	11	78.6	22	88
Antipsychotics
Yes	3	27.3	4	28.6	7	28
No	8	72.7	10	71.4	18	72
Antidepressants
Yes	1	9.1	3	21.4	4	16
No	10	90.9	11	78.6	21	84
Other
Yes	4	36.4	10	71.4	14	56
No	7	63.6	4	28.6	11	44
aResponses included morphine, paracetamol, supportive.
bNo patients received HSCT.
ADAs, antidrug antibodies; HSCT, hematopoietic stem cell transplantation; N/A, not applicable; QoL, quality of life; VA, velmanase alfa.
